# Supplementary material for: RanBP3 Regulates Proliferation, Apoptosis and Chemosensitivity of Chronic Myeloid Leukemia Cells via Mediating SMAD2/3 and ERK1/2 Nuclear Transport
Source: Front Oncol. 2021 Aug 24;11:698410. doi: 10.3389/fonc.2021.698410 (PMC8421687; doi:10.3389/fonc.2021.698410)
Supplement: Supplementary file 2 [file DataSheet_2.zip]

Archive with 23 entries (20 files):
- Figure 2 original data/
- Figure 2 original data/2A.pptx
- Figure 2 original data/2B.xlsx
- Figure 2 original data/2C.xlsx
- Figure 2 original data/2D.xlsx
- Figure 2 original data/2E.pptx
- Figure 2 original data/2F.xlsx
- Figure 2 original data/2G.pptx
- Figure 2 original data/2H.xlsx
- Figure 3 original data/
- Figure 3 original data/3A.pdf
- Figure 3 original data/3B.xlsx
- Figure 3 original data/3C.pptx
- Figure 3 original data/3D E.pptx
- Figure 1 original data/
- Figure 1 original data/1A.xlsx
- Figure 1 original data/1B.xlsx
- Figure 1 original data/1C.pptx
- Figure 1 original data/1D.xlsx
- Figure 1 original data/1E.pptx
- Figure 1 original data/1F.xlsx
- Figure 1 original data/1G.pptx
- Figure 1 original data/1H.xlsx
