# Supplementary material for: RanBP3 Regulates Proliferation, Apoptosis and Chemosensitivity of Chronic Myeloid Leukemia Cells via Mediating SMAD2/3 and ERK1/2 Nuclear Transport
Source: Front Oncol. 2021 Aug 24;11:698410. doi: 10.3389/fonc.2021.698410 (PMC8421687; doi:10.3389/fonc.2021.698410)
Supplement: Supplementary file 2 [file DataSheet_2.zip › Figure 2 original data/2B.xlsx]

## Sheet: SYBR
		1	2	3	4	5	6	7	8	9	10	11	12
A	Content	Unkn	Unkn	Unkn	Unkn	Unkn	Unkn	Unkn	Unkn	Unkn	Unkn	Unkn	Unkn
A	Sample
A	Cq
A
B	Content	Actin	Actin	Actin	RanBP3	RanBP3	RanBP3	Actin	Actin	Actin	RanBP3	RanBP3	RanBP3
B	Sample	K562	K562	K562	K562	K562	K562	K562/G01	K562/G01	K562/G01	K562/G01	K562/G01	K562/G01
B	Cq	18.9099	19.1512	18.9827	25.4582	25.2535	25.2818	18.5586	18.1672	18.3873	26.1223	25.9114	25.9916
B
C	Content	Actin	Actin	Actin	RanBP3	RanBP3	RanBP3	Actin	Actin	Actin	RanBP3	RanBP3	RanBP3
C	Sample	NC-K562	NC-K562	NC-K562	NC-K562	NC-K562	NC-K562	ShNT	ShNT	ShNT	ShNT	ShNT	ShNT
C	Cq	21.0154	20.8076	21.1859	27.4473	27.7106	27.3951	17.4319	17.1736	18.2231	24.6491	24.991	24.8196
C
D	Content	Actin	Actin	Actin	RanBP3	RanBP3	RanBP3	Actin	Actin	Actin	RanBP3	RanBP3	RanBP3
D	Sample	Sh1-k562	Sh1-k562	Sh1-k562	Sh1-k562	Sh1-k562	Sh1-k562	SH1	SH1	SH1	SH1	SH1	SH1
D	Cq	18.3544	18.2359	18.355	27.81	27.5527	27.7023	17.2691	17.2959	17.0923	27.9647	28.1861	27.4061
D
E	Content	Actin	Actin	Actin	RanBP3	RanBP3	RanBP3	Actin	Actin	Actin	RanBP3	RanBP3	RanBP3
E	Sample	Sh2-k562	Sh2-k562	Sh2-k562	Sh2-k562	Sh2-k562	Sh2-k562	SH2	SH2	SH2	SH2	SH2	SH2
E	Cq	18.3968	18.3357	18.4458	26.8593	26.8428	26.9661	17.4937	17.5661	17.4261	25.9007	25.7596	25.8113
E
F	Content	Actin	Actin	Actin	RanBP3	RanBP3	RanBP3	Actin	Actin	Actin	RanBP3	RanBP3	RanBP3
F	Sample	Sh3-k562	Sh3-k562	Sh3-k562	Sh3-k562	Sh3-k562	Sh3-k562	SH3	SH3	SH3	SH3	SH3	SH3
F	Cq	18.7029	18.4931	18.671	27.3951	27.3097	27.0863	17.1796	17.394	17.294	26.2954	26.2516	26.2757
F
G	Content	Unkn	Unkn	Unkn	Unkn	Unkn	Unkn	Unkn	Unkn	Unkn	Unkn	Unkn	Unkn
G	Sample
G	Cq
G
H	Content	Unkn	Unkn	Unkn	Unkn	Unkn	Unkn	Unkn	Unkn	Unkn	Unkn	Unkn	Unkn
H	Sample
H	Cq
H
