# Supplementary material for: RanBP3 Regulates Proliferation, Apoptosis and Chemosensitivity of Chronic Myeloid Leukemia Cells via Mediating SMAD2/3 and ERK1/2 Nuclear Transport
Source: Front Oncol. 2021 Aug 24;11:698410. doi: 10.3389/fonc.2021.698410 (PMC8421687; doi:10.3389/fonc.2021.698410)
Supplement: Supplementary file 2 [file DataSheet_2.zip › Figure 2 original data/2C.xlsx]

## Sheet: Sheet1
软件版本	2.01.14
实验文件路径:
方案文件路径:
板编号	板1
日期	2020-07-24
时间	19:51:49
检测仪类型:	Eon
检测仪序列号:	12121716
检测类型	检测仪
程序详细信息
板类型	96 WELL PLATE
振板	线性: 0:05 (MM:SS)
	频率: 567 cpm (3 mm)
检测	吸收光 终点
	C7..G10
	波长: 450
	检测速度: 正常, 延迟: 100 msec, 测量值/数据点: 8
结果
实际温度:	28.2
		1	2	3	4	5	6	7	8	9	10	11	12
	A													450
	B			K562	0h									450
	C			shNT	0.09	0.087	0.097							450
	D			shRanBP3#1	0.049	0.049	0.057							450
	E			shRanBP3#2	0.071	0.07	0.065							450
	F			shRanBP3#3	0.084	0.079	0.078							450
	G													450
	H													450
		1	2	3	4	5	6	7	8	9	10	11	12
	A													450
	B			K562	24h									450
	C			shNT	0.271	0.275	0.279							450
	D			shRanBP3#1	0.146	0.128	0.141							450
	E			shRanBP3#2	0.149	0.149	0.141							450
	F			shRanBP3#3	0.205	0.21	0.197							450
	G													450
	H													450
		1	2	3	4	5	6	7	8	9	10	11	12
	A													450
	B			K562	48h									450
	C			shNT	0.773	0.759	0.681							450
	D			shRanBP3#1	0.413	0.397	0.424							450
	E			shRanBP3#2	0.438	0.439	0.446							450
	F			shRanBP3#3	0.487	0.443	0.469							450
	G													450
	H													450
		1	2	3	4	5	6	7	8	9	10	11	12
	A													450
	B			K562	72h									450
	C			shNT	1.311	1.356	1.369							450
	D			shRanBP3#1	0.729	0.766	0.778							450
	E			shRanBP3#2	0.929	0.802	0.855							450
	F			shRanBP3#3	0.74	0.793	0.805							450
	G													450
	H													450
