# Supplementary material for: RanBP3 Regulates Proliferation, Apoptosis and Chemosensitivity of Chronic Myeloid Leukemia Cells via Mediating SMAD2/3 and ERK1/2 Nuclear Transport
Source: Front Oncol. 2021 Aug 24;11:698410. doi: 10.3389/fonc.2021.698410 (PMC8421687; doi:10.3389/fonc.2021.698410)
Supplement: Supplementary file 2 [file DataSheet_2.zip › Figure 2 original data/2D.xlsx]

## Sheet: 板1 - Sheet1
软件版本	2.01.14
实验文件路径:
方案文件路径:
板编号	板1
日期	2020-08-24
时间	20:28:39
检测仪类型:	Eon
检测仪序列号:	12121716
检测类型	检测仪
程序详细信息
板类型	96 WELL PLATE
振板	线性: 0:05 (MM:SS)
	频率: 567 cpm (3 mm)
检测	吸收光 终点
	全板
	波长: 450
	检测速度: 正常, 延迟: 100 msec, 测量值/数据点: 8
结果
实际温度:	28.3
		1	2	3	4	5	6	7	8	9	10	11	12
	A		0h											450
	B	nc-k562/G01	0.2	0.209	0.214									450
	C	sh1-k562/G01	0.191	0.195	0.19									450
	D	sh2-k562/G01	0.171	0.165	0.172									450
	E	sh3-k562/G01	0.175	0.176	0.172									450
	F													450
	G													450
	H													450
		1	2	3	4	5	6	7	8	9	10	11	12
	A		24h											450
	B	nc-k562/G01	0.662	0.653	0.645									450
	C	sh1-k562/G01	0.587	0.602	0.566									450
	D	sh2-k562/G01	0.557	0.564	0.565									450
	E	sh3-k562/G01	0.537	0.533	0.515									450
	F													450
	G													450
	H													450
		1	2	3	4	5	6	7	8	9	10	11	12
	A		48h											450
	B	nc-k562/G01	1.916	1.706	1.695									450
	C	sh1-k562/G01	1.354	1.305	1.306									450
	D	sh2-k562/G01	1.467	1.436	1.472									450
	E	sh3-k562/G01	1.342	1.282	1.075									450
	F													450
	G													450
	H													450
		1	2	3	4	5	6	7	8	9	10	11	12
	A		72h											450
	B	nc-k562/G01	2.795	2.506	2.516									450
	C	sh1-k562/G01	1.756	1.846	1.604									450
	D	sh2-k562/G01	1.96	1.937	2.038									450
	E	sh3-k562/G01	1.778	1.601	1.509									450
	F													450
	G													450
	H													450
