# Supplementary material for: RanBP3 Regulates Proliferation, Apoptosis and Chemosensitivity of Chronic Myeloid Leukemia Cells via Mediating SMAD2/3 and ERK1/2 Nuclear Transport
Source: Front Oncol. 2021 Aug 24;11:698410. doi: 10.3389/fonc.2021.698410 (PMC8421687; doi:10.3389/fonc.2021.698410)
Supplement: Supplementary file 2 [file DataSheet_2.zip › Figure 2 original data/2F.xlsx]

## Sheet: Sheet1
	shNT			sh-RanBP3#1			sh-RanBP3#2			sh-RanBP3#3
K562	273	288	277	216	192	180	234	252	240	228	216	210
K562/G01	188	195	156	110	120	95	167	140	152	137	134	126
