# Supplementary material for: RanBP3 Regulates Proliferation, Apoptosis and Chemosensitivity of Chronic Myeloid Leukemia Cells via Mediating SMAD2/3 and ERK1/2 Nuclear Transport
Source: Front Oncol. 2021 Aug 24;11:698410. doi: 10.3389/fonc.2021.698410 (PMC8421687; doi:10.3389/fonc.2021.698410)
Supplement: Supplementary file 2 [file DataSheet_2.zip › Figure 2 original data/2H.xlsx]

## Sheet: SYBR
		1	2	3	4	5	6	7	8	9	10	11	12
A	Content	Actin	Actin	Actin	P21	P21	P21	Actin	Actin	Actin	P21	P21	P21
A	Sample	shNT-KR	shNT-KR	shNT-KR	shNT-KR	shNT-KR	shNT-KR	shNT-K5	shNT-K5	shNT-K5	shNT-K5	shNT-K5	shNT-K5
A	Cq	17.1359	16.908	17.4018	25.6955	25.9067	26.037	17.2189	17.2296	17.3443	30.2693	30.8102	30.9941
A
B	Content	Actin	Actin	Actin	P21	P21	P21	Actin	Actin	Actin	P21	P21	P21
B	Sample	sh1-KR	sh1-KR	sh1-KR	sh1-KR	sh1-KR	sh1-KR	sh1-k5	sh1-k5	sh1-k5	sh1-k5	sh1-k5	sh1-k5
B	Cq	17.1723	16.7332	17.3324	24.2631	24.3025	24.543	17.7003	17.4451	17.72	28.9208	28.8353	28.8955
B
C	Content	Actin	Actin	Actin	P21	P21	P21	Actin	Actin	Actin	P21	P21	P21
C	Sample	sh2-KR	sh2-KR	sh2-KR	sh2-KR	sh2-KR	sh2-KR	sh2-k5	sh2-k5	sh2-k5	sh2-k5	sh2-k5	sh2-k5
C	Cq	16.4395	17.0726	17.1324	25.1264	25.4382	25.2144	17.599	17.6526	17.8503	31.0841	31.378	31.5606
C
D	Content	Actin	Actin	Actin	P21	P21	P21	Actin	Actin	Actin	P21	P21	P21
D	Sample	sh3-KR	sh3-KR	sh3-KR	sh3-KR	sh3-KR	sh3-KR	sh3-k5	sh3-k5	sh3-k5	sh3-k5	sh3-k5	sh3-k5
D	Cq	17.3122	17.5481	17.5796	24.3093	24.5207	24.6775	17.9373	18.1162	17.9007	28.9155	29.2308	29.0108
D
E	Content	Unkn	Unkn	Unkn	Unkn	Unkn	Unkn	Unkn	Unkn	Unkn	Unkn	Unkn	Unkn
E	Sample
E	Cq
E
F	Content	Unkn	Unkn	Unkn	Unkn	Unkn	Unkn	Unkn	Unkn	Unkn	Unkn	Unkn	Unkn
F	Sample
F	Cq
F
G	Content	Unkn	Unkn	Unkn	Unkn	Unkn	Unkn	Unkn	Unkn	Unkn	Unkn	Unkn	Unkn
G	Sample
G	Cq
G
H	Content	Unkn	Unkn	Unkn	Unkn	Unkn	Unkn	Unkn	Unkn	Unkn	Unkn	Unkn	Unkn
H	Sample
H	Cq
H

## Sheet: Run Information
File Name	2020-05-28 cmyc p21--- nc sh1 2 3 k5 kr.pcrd
Created By User	admin
Notes
ID
Run Started	05/28/2020 12:22:43 UTC
Run Ended	05/28/2020 13:53:14 UTC
Sample Vol	10
Lid Temp	105
Protocol File Name	MCY p21 .prcl
Plate Setup File Name	Quick Plate_96 wells_SYBR Only.pltd
Base Serial Number	BR007038
Optical Head Serial Number	788BR07002
CFX Maestro Version	4.0.2325.0418.
