# Supplementary material for: RanBP3 Regulates Proliferation, Apoptosis and Chemosensitivity of Chronic Myeloid Leukemia Cells via Mediating SMAD2/3 and ERK1/2 Nuclear Transport
Source: Front Oncol. 2021 Aug 24;11:698410. doi: 10.3389/fonc.2021.698410 (PMC8421687; doi:10.3389/fonc.2021.698410)
Supplement: Supplementary file 2 [file DataSheet_2.zip › Figure 3 original data/3B.xlsx]

## Sheet: Sheet1
apoptosis(%)	shNT			sh-RanBP3#1			sh-RanBP3#2			sh-RanBP3#3
K562	4.42	4.25	4.83	13.1	9.29	8.88	14.73	10.47	10.37	8.94	9.26	8.07
K562/G01	3.26	4.63	3.64	5.78	6.4	6.12	7.22	8.06	7.82	5.06	5.85	5.5
