# Supplementary material for: RanBP3 Regulates Proliferation, Apoptosis and Chemosensitivity of Chronic Myeloid Leukemia Cells via Mediating SMAD2/3 and ERK1/2 Nuclear Transport
Source: Front Oncol. 2021 Aug 24;11:698410. doi: 10.3389/fonc.2021.698410 (PMC8421687; doi:10.3389/fonc.2021.698410)
Supplement: Supplementary file 2 [file DataSheet_2.zip › Figure 1 original data/1A.xlsx]

## Sheet: Sheet1
		RanBP3
ID_REF	!Sample_source_name_ch1	208272_at
GSM818671	CML Patient: Diagnosis	5.16472
GSM818672	CML Patient: Diagnosis	5.00855
GSM818673	CML Patient: Diagnosis	5.20099
GSM818674	CML Patient: Diagnosis	5.17465
GSM818675	CML Patient: Diagnosis	5.18227
GSM818676	CML Patient: Diagnosis	5.30584
GSM818677	CML Patient: Diagnosis	5.21662
GSM818814	healthy donor	5.1053
GSM818815	healthy donor	5.02109
GSM818816	healthy donor	5.19367
GSM818818	healthy donor	4.78285
GSM818819	healthy donor	4.91291
GSM818824	healthy donor	5.02976
GSM818825	healthy donor	5.16901
