# Supplementary material for: RanBP3 Regulates Proliferation, Apoptosis and Chemosensitivity of Chronic Myeloid Leukemia Cells via Mediating SMAD2/3 and ERK1/2 Nuclear Transport
Source: Front Oncol. 2021 Aug 24;11:698410. doi: 10.3389/fonc.2021.698410 (PMC8421687; doi:10.3389/fonc.2021.698410)
Supplement: Supplementary file 2 [file DataSheet_2.zip › Figure 1 original data/1B.xlsx]

## Sheet: SYBR
		1	2	3	4	5	6	7	8	9	10	11	12
A	Content	Unkn	Unkn	Unkn	Unkn	Unkn	Unkn	Unkn	Unkn	Unkn	Unkn	Unkn	Unkn
A	Sample
A	Cq
A
B	Content	Actin	Actin	Actin	RanBP3	RanBP3	RanBP3	Actin	Actin	Actin	RanBP3	RanBP3	RanBP3
B	Sample	N3	N3	N3	N3	N3	N3	CML4	CML4	CML4	CML4	CML4	CML4
B	Cq	18.4784	18.2619	18.6117	26.9992	26.8113	28.1619	18.6628	18.7464	18.7456	25.8577	26.0028	26.0297
B
C	Content	Actin	Actin	Actin	RanBP3	RanBP3	RanBP3	Actin	Actin	Actin	RanBP3	RanBP3	RanBP3
C	Sample	N2	N2	N2	N2	N2	N2	CML3	CML3	CML3	CML3	CML3	CML3
C	Cq	22.7413	22.727	22.6761	30.8238	31.425	31.4757	22.1015	22.0414	22.1035	22.0891	29.6097	30.1496
C
D	Content	Actin	Actin	Actin	RanBP3	RanBP3	RanBP3	Actin	Actin	Actin	RanBP3	RanBP3	RanBP3
D	Sample	N1	N1	N1	N1	N1	N1	CML2	CML2	CML2	CML2	CML2	CML2
D	Cq	22.7076	22.6876	22.7172	32.3519	33.0027	31.6335	25.7667	24.6829	25.2838	33.806	32.5456	32.4967
D
E	Content	Unkn	Unkn	Unkn	Unkn	Unkn	Unkn	Actin	Actin	Actin	RanBP3	RanBP3	RanBP3
E	Sample							CML1	CML1	CML1	CML1	CML1	CML1
E	Cq							23.2046	23.023	23.2175	32.6484	32.3861	33.4645
E
F	Content	Unkn	Unkn	Unkn	Unkn	Unkn	Unkn	Unkn	Unkn	Unkn	Unkn	Unkn	Unkn
F	Sample
F	Cq
F
G	Content	Unkn	Unkn	Unkn	Unkn	Unkn	Unkn	Unkn	Unkn	Unkn	Unkn	Unkn	Unkn
G	Sample
G	Cq
G
H	Content	Unkn	Unkn	Unkn	Unkn	Unkn	Unkn	Unkn	Unkn	Unkn	Unkn	Unkn	Unkn
H	Sample
H	Cq
H
