# Supplementary material for: RanBP3 Regulates Proliferation, Apoptosis and Chemosensitivity of Chronic Myeloid Leukemia Cells via Mediating SMAD2/3 and ERK1/2 Nuclear Transport
Source: Front Oncol. 2021 Aug 24;11:698410. doi: 10.3389/fonc.2021.698410 (PMC8421687; doi:10.3389/fonc.2021.698410)
Supplement: Supplementary file 2 [file DataSheet_2.zip › Figure 1 original data/1D.xlsx]

## Sheet: SYBR
		1	2	3	4	5	6	7	8	9	10	11	12
A	Content	Unkn	Unkn	Unkn	Unkn	Unkn	Unkn	Actin	Actin	Actin	RanBP3	RanBP3	RanBP3
A	Sample							K5	K5	K5	K5	K5	K5
A	Cq							15.5225	15.3994	15.4832	21.2355	21.2659	21.2891
A
B	Content	Unkn	Unkn	Unkn	Unkn	Unkn	Unkn	Actin	Actin	Actin	RanBP3	RanBP3	RanBP3
B	Sample							KR	KR	KR	KR	KR	KR
B	Cq							15.8941	15.6156	15.6645	21.4125	21.5214	21.9678
B
C	Content	Unkn	Unkn	Unkn	Unkn	Unkn	Unkn	Actin	Actin	Actin	RanBP3	RanBP3	RanBP3
C	Sample							KCL22	KCL22	KCL22	KCL22	KCL22	KCL22
C	Cq							15.7198	15.4857	15.5724	21.171	21.4714	20.9403
C
D	Content	Unkn	Unkn	Unkn	Unkn	Unkn	Unkn	Actin	Actin	Actin	RanBP3	RanBP3	RanBP3
D	Sample							HL60	HL60	HL60	HL60	HL60	HL60
D	Cq							13.7125	13.673	13.8956	20.5079	20.1575	20.243
D
E	Content	Unkn	Unkn	Unkn	Unkn	Unkn	Unkn	Actin	Actin	Actin	RanBP3	RanBP3	RanBP3
E	Sample							THP-1	THP-1	THP-1	THP-1	THP-1	THP-1
E	Cq							17.4186	17.3816	17.4629	24.5604	24.5467	24.3757
E
F	Content	Unkn	Unkn	Unkn	Unkn	Unkn	Unkn	Actin	Actin	Actin	RanBP3	RanBP3	RanBP3
F	Sample							NB4	NB4	NB4	NB4	NB4	NB4
F	Cq							13.9017	14.0967	14.0222	21.2806	21.1527	21.3278
F
G	Content	Unkn	Unkn	Unkn	Unkn	Unkn	Unkn	Unkn	Unkn	Unkn	Unkn	Unkn	Unkn
G	Sample
G	Cq
G
H	Content	Unkn	Unkn	Unkn	Unkn	Unkn	Unkn	Unkn	Unkn	Unkn	Unkn	Unkn	Unkn
H	Sample
H	Cq
H

## Sheet: Run Information
File Name	20200811 hACTB hRanBP3下--kr im2 4 8 u0126-15 n0 1 5 cells .pcrd
Created By User	admin
Notes
ID
Run Started	08/11/2020 02:31:07 UTC
Run Ended	08/11/2020 04:01:52 UTC
Sample Vol	10
Lid Temp	105
Protocol File Name	ranbp3 cx bimake.prcl
Plate Setup File Name	Quick Plate_96 wells_SYBR Only.pltd
Base Serial Number	BR007038
Optical Head Serial Number	788BR07002
CFX Maestro Version	4.1.2433.1219.
