# Supplementary material for: RanBP3 Regulates Proliferation, Apoptosis and Chemosensitivity of Chronic Myeloid Leukemia Cells via Mediating SMAD2/3 and ERK1/2 Nuclear Transport
Source: Front Oncol. 2021 Aug 24;11:698410. doi: 10.3389/fonc.2021.698410 (PMC8421687; doi:10.3389/fonc.2021.698410)
Supplement: Supplementary file 2 [file DataSheet_2.zip › Figure 1 original data/1F.xlsx]

## Sheet: SYBR
		1	2	3	4	5	6	7	8	9	10	11	12
A	Content	Unkn	Unkn	Unkn	Unkn	Unkn	Unkn	Unkn	Unkn	Unkn	Unkn	Unkn	Unkn
A	Sample
A	Cq
A
B	Content	Unkn	Unkn	Unkn	Unkn	Unkn	Unkn	Unkn	Unkn	Unkn	Unkn	Unkn	Unkn
B	Sample
B	Cq
B
C	Content	Unkn	Unkn	Unkn	Unkn	Unkn	Unkn	Unkn	Unkn	Unkn	Unkn	Unkn	Unkn
C	Sample
C	Cq
C
D	Content	Actin	Actin	Actin	RanBP3	RanBP3	RanBP3	Unkn	Unkn	Unkn	Unkn	Unkn	Unkn
D	Sample	BaF3	BaF3	BaF3	BaF3	BaF3	BaF3
D	Cq	17.031	16.7033	16.9654	25.7321	25.8216	25.6705
D
E	Content	Actin	Actin	Actin	RanBP3	RanBP3	RanBP3	Unkn	Unkn	Unkn	Unkn	Unkn	Unkn
E	Sample	BP210	BP210	BP210	BP210	BP210	BP210
E	Cq	17.2561	17.1505	17.5121	25.5446	25.48	25.6623
E
F	Content	Actin	Actin	Actin	RanBP3	RanBP3	RanBP3	Unkn	Unkn	Unkn	Unkn	Unkn	Unkn
F	Sample	32D	32D	32D	32D	32D	32D
F	Cq	16.7492	16.632	16.8505	24.8547	25.1198	25.3047
F
G	Content	Actin	Actin	Actin	RanBP3	RanBP3	RanBP3	Unkn	Unkn	Unkn	Unkn	Unkn	Unkn
G	Sample	32DP	32DP	32DP	32DP	32DP	32DP
G	Cq	16.4546	16.4286	16.6869	24.3112	24.2177	24.5941
G
H	Content	Unkn	Unkn	Unkn	Unkn	Unkn	Unkn	Unkn	Unkn	Unkn	Unkn	Unkn	Unkn
H	Sample
H	Cq
H

## Sheet: Sheet1
	17.031	25.7321
	16.7033	25.8216
	16.9654	25.6705
	17.2561	25.5446
	17.1505	25.48
	17.5121	25.6623
	16.7492	24.8547
	16.632	25.1198
	16.8505	25.3047
	16.4546	24.3112
	16.4286	24.2177
	16.6869	24.5941
