# Supplementary material for: RanBP3 Regulates Proliferation, Apoptosis and Chemosensitivity of Chronic Myeloid Leukemia Cells via Mediating SMAD2/3 and ERK1/2 Nuclear Transport
Source: Front Oncol. 2021 Aug 24;11:698410. doi: 10.3389/fonc.2021.698410 (PMC8421687; doi:10.3389/fonc.2021.698410)
Supplement: Supplementary file 2 [file DataSheet_2.zip › Figure 1 original data/1H.xlsx]

## Sheet: SYBR
		1	2	3	4	5	6	7	8	9	10	11	12
A	Content	Actin	Actin	Actin	RanBP3	RanBP3	RanBP3	Actin	Actin	Actin	RanBP3	RanBP3	RanBP3
A	Sample	KR	KR	KR	KR	KR	KR	K5	K5	K5	K5	K5	K5
A	Cq	15.8941	15.6156	15.6645	21.4125	21.5214	21.9678	24.6112	24.3439	24.3895	30.4085	29.9455	30.0518
A
B	Content	Actin	Actin	Actin	RanBP3	RanBP3	RanBP3	Actin	Actin	Actin	RanBP3	RanBP3	RanBP3
B	Sample	KR+IM2	KR+IM2	KR+IM2	KR+IM2	KR+IM2	KR+IM2	K5+IM0.2	K5+IM0.2	K5+IM0.2	K5+IM0.2	K5+IM0.2	K5+IM0.2
B	Cq	18.9363	18.9507	18.9456	26.2558	26.1623	26.3182	20.7509	20.5908	20.5866	27.2364	27.1076	27.0829
B
C	Content	Actin	Actin	Actin	RanBP3	RanBP3	RanBP3	Actin	Actin	Actin	RanBP3	RanBP3	RanBP3
C	Sample	KR+IM4	KR+IM4	KR+IM4	KR+IM4	KR+IM4	KR+IM4	K5+IM0.5	K5+IM0.5	K5+IM0.5	K5+IM0.5	K5+IM0.5	K5+IM0.5
C	Cq	19.6535	19.4246	19.5134	26.5988	26.923	27.0145	21.4297	21.5026	21.473	28.506	28.4382	28.4683
C
D	Content	Unkn	Unkn	Unkn	Unkn	Unkn	Unkn	Actin	Actin	Actin	RanBP3	RanBP3	RanBP3
D	Sample							K5+IM1	K5+IM1	K5+IM1	K5+IM1	K5+IM1	K5+IM1
D	Cq							18.792	18.7005	18.6345	26.1612	26.0906	26.2667
D
E	Content	Unkn	Unkn	Unkn	Unkn	Unkn	Unkn	Unkn	Unkn	Unkn	Unkn	Unkn	Unkn
E	Sample
E	Cq
E
F	Content	Unkn	Unkn	Unkn	Unkn	Unkn	Unkn	Unkn	Unkn	Unkn	Unkn	Unkn	Unkn
F	Sample
F	Cq
F
G	Content	Unkn	Unkn	Unkn	Unkn	Unkn	Unkn	Unkn	Unkn	Unkn	Unkn	Unkn	Unkn
G	Sample
G	Cq
G
H	Content	Unkn	Unkn	Unkn	Unkn	Unkn	Unkn	Unkn	Unkn	Unkn	Unkn	Unkn	Unkn
H	Sample
H	Cq
H
