# Supplementary material for: RanBP3 Regulates Proliferation, Apoptosis and Chemosensitivity of Chronic Myeloid Leukemia Cells via Mediating SMAD2/3 and ERK1/2 Nuclear Transport
Source: Front Oncol. 2021 Aug 24;11:698410. doi: 10.3389/fonc.2021.698410 (PMC8421687; doi:10.3389/fonc.2021.698410)
Supplement: Supplementary file 3 [file DataSheet_3.zip]

Archive with 27 entries (23 files):
- Figure 4 original data/
- Figure 4 original data/4A.xlsx
- Figure 4 original data/4B.xlsx
- Figure 4 original data/4C.xlsx
- Figure 4 original data/4DE.pdf
- Figure 5 original data/
- Figure 5 original data/5A.xlsx
- Figure 5 original data/5B.pdf
- Figure 5 original data/5C.pptx
- Figure 5 original data/5D.xlsx
- Figure 5 original data/5E.xlsx
- Figure 5 original data/5F.pptx
- Figure 5 original data/5G.xlsx
- Figure 6 original data/
- Figure 6 original data/6A.pptx
- Figure 6 original data/6B.pptx
- Figure 6 original data/6C.xlsx
- Figure 6 original data/6D.pptx
- Figure 6 original data/6E.pptx
- Figure 6 original data/6F.pptx
- Figure 6 original data/6G.pptx
- Supplement data/
- Supplement data/S1A.xlsx
- Supplement data/S1B.pdf
- Supplement data/S2.pptx
- Supplement data/S3.pptx
- Supplement data/S4.pptx
