# Supplementary material for: RanBP3 Regulates Proliferation, Apoptosis and Chemosensitivity of Chronic Myeloid Leukemia Cells via Mediating SMAD2/3 and ERK1/2 Nuclear Transport
Source: Front Oncol. 2021 Aug 24;11:698410. doi: 10.3389/fonc.2021.698410 (PMC8421687; doi:10.3389/fonc.2021.698410)
Supplement: Supplementary file 3 [file DataSheet_3.zip › Figure 4 original data/4A.xlsx]

## Sheet: Sheet1
!Sample_geo_accession	!Sample_characteristics_ch1	ILMN_1723689	(2^)
GSM3737693	bcr-abl1 at 3 month: <10%	5.94878	61.7676
GSM3737694	bcr-abl1 at 3 month: <10%	6.02017	64.901
GSM3737695	bcr-abl1 at 3 month: <10%	5.9173	60.4346
GSM3737696	bcr-abl1 at 3 month: <10%	5.77894	54.9077
GSM3737697	bcr-abl1 at 3 month: <10%	5.81805	56.4166
GSM3737698	bcr-abl1 at 3 month: <10%	6.22307	74.702
GSM3737699	bcr-abl1 at 3 month: <10%	5.99435	63.75
GSM3737700	bcr-abl1 at 3 month: <10%	6.26875	77.1051
GSM3737701	bcr-abl1 at 3 month: <10%	5.66165	50.6204
GSM3737702	bcr-abl1 at 3 month: <10%	5.84799	57.5998
GSM3737703	bcr-abl1 at 3 month: <10%	5.94273	61.509
GSM3737704	bcr-abl1 at 3 month: <10%	6.32168	79.9864
GSM3737705	bcr-abl1 at 3 month: <10%	5.4915	44.9888
GSM3737706	bcr-abl1 at 3 month: <10%	6.4637	88.2608
GSM3737707	bcr-abl1 at 3 month: <10%	5.58616	48.0398
GSM3737708	bcr-abl1 at 3 month: <10%	5.55755	47.0967
GSM3737709	bcr-abl1 at 3 month: <10%	5.44177	43.4646
GSM3737710	bcr-abl1 at 3 month: <10%	5.62522	49.3584
GSM3737711	bcr-abl1 at 3 month: <10%	5.53467	46.3555
GSM3737712	bcr-abl1 at 3 month: <10%	5.97548	62.9214
GSM3737713	bcr-abl1 at 3 month: <10%	5.71289	52.4508
GSM3737714	bcr-abl1 at 3 month: <10%	5.5036	45.3678
GSM3737715	bcr-abl1 at 3 month: <10%	6.29766	78.6655
GSM3737716	bcr-abl1 at 3 month: <10%	5.82218	56.5783
GSM3737717	bcr-abl1 at 3 month: <10%	5.75076	53.8456
GSM3737718	bcr-abl1 at 3 month: <10%	5.15967	35.7451
GSM3737719	bcr-abl1 at 3 month: <10%	6.1787	72.4392
GSM3737720	bcr-abl1 at 3 month: <10%	5.34263	40.5782
GSM3737722	bcr-abl1 at 3 month: <10%	5.78968	55.3179
GSM3737723	bcr-abl1 at 3 month: <10%	5.68454	51.4299
GSM3737724	bcr-abl1 at 3 month: <10%	5.93838	61.3242
GSM3737725	bcr-abl1 at 3 month: <10%	5.49082	44.9677
GSM3737726	bcr-abl1 at 3 month: <10%	5.55287	46.9441
GSM3737727	bcr-abl1 at 3 month: <10%	5.82543	56.7061
GSM3737728	bcr-abl1 at 3 month: <10%	5.64933	50.1901
GSM3737729	bcr-abl1 at 3 month: <10%	5.54868	46.8079
GSM3737730	bcr-abl1 at 3 month: <10%	5.94762	61.7179
GSM3737731	bcr-abl1 at 3 month: <10%	5.86118	58.1287
GSM3737732	bcr-abl1 at 3 month: <10%	5.25147	38.0934
GSM3737733	bcr-abl1 at 3 month: <10%	5.61484	49.0045
GSM3737734	bcr-abl1 at 3 month: <10%	5.70683	52.2309
GSM3737735	bcr-abl1 at 3 month: <10%	5.95514	62.0408
GSM3737736	bcr-abl1 at 3 month: <10%	5.46516	44.175
GSM3737737	bcr-abl1 at 3 month: <10%	5.67084	50.944
GSM3737739	bcr-abl1 at 3 month: <10%	5.61412	48.9801
GSM3737740	bcr-abl1 at 3 month: <10%	5.82244	56.5886
GSM3737741	bcr-abl1 at 3 month: <10%	5.5547	47.0036
GSM3737742	bcr-abl1 at 3 month: <10%	5.13992	35.2589
GSM3737743	bcr-abl1 at 3 month: <10%	5.8482	57.6079
GSM3737744	bcr-abl1 at 3 month: <10%	5.8615	58.1417
GSM3737745	bcr-abl1 at 3 month: <10%	5.30269	39.4702
GSM3737746	bcr-abl1 at 3 month: <10%	5.27885	38.8233
GSM3737747	bcr-abl1 at 3 month: <10%	5.69277	51.7244
GSM3737748	bcr-abl1 at 3 month: <10%	5.71299	52.4545
GSM3737749	bcr-abl1 at 3 month: <10%	5.92847	60.9044
GSM3737750	bcr-abl1 at 3 month: <10%	5.72073	52.7366
GSM3737751	bcr-abl1 at 3 month: <10%	5.63425	49.6682
GSM3737752	bcr-abl1 at 3 month: <10%	5.9193	60.5185
GSM3737753	bcr-abl1 at 3 month: <10%	5.95291	61.9449
GSM3737754	bcr-abl1 at 3 month: <10%	5.58301	47.9352
GSM3737755	bcr-abl1 at 3 month: <10%	6.06589	66.9906
GSM3737756	bcr-abl1 at 3 month: <10%	5.55678	47.0713
GSM3737757	bcr-abl1 at 3 month: <10%	5.53315	46.3067
GSM3737758	bcr-abl1 at 3 month: <10%	5.45136	43.7546
GSM3737759	bcr-abl1 at 3 month: <10%	5.96039	62.2668
GSM3737760	bcr-abl1 at 3 month: <10%	5.92822	60.8935
GSM3737761	bcr-abl1 at 3 month: <10%	5.7337	53.2128
GSM3737762	bcr-abl1 at 3 month: <10%	5.55826	47.1198
GSM3737763	bcr-abl1 at 3 month: <10%	5.09253	34.1197
GSM3737764	bcr-abl1 at 3 month: <10%	5.56551	47.3572
GSM3737765	bcr-abl1 at 3 month: <10%	5.58741	48.0816
GSM3737766	bcr-abl1 at 3 month: <10%	5.81564	56.3227
GSM3737767	bcr-abl1 at 3 month: <10%	5.23871	37.7579
GSM3737768	bcr-abl1 at 3 month: <10%	6.12039	69.5697
GSM3737769	bcr-abl1 at 3 month: <10%	6.43331	86.4212
GSM3737770	bcr-abl1 at 3 month: <10%	6.05271	66.3817
GSM3737771	bcr-abl1 at 3 month: <10%	5.84124	57.3309
GSM3737772	bcr-abl1 at 3 month: <10%	5.28671	39.0354
GSM3737773	bcr-abl1 at 3 month: <10%	5.10546	34.4267
GSM3737774	bcr-abl1 at 3 month: <10%	6.49196	90.0067
GSM3737776	bcr-abl1 at 3 month: <10%	6.28885	78.1869
GSM3737775	bcr-abl1 at 3 month: >10%	5.55815	47.1161
GSM3737777	bcr-abl1 at 3 month: >10%	6.23579	75.3634
GSM3737778	bcr-abl1 at 3 month: >10%	6.25888	76.5791
GSM3737779	bcr-abl1 at 3 month: >10%	6.13353	70.2062
GSM3737780	bcr-abl1 at 3 month: >10%	5.96185	62.3298
GSM3737781	bcr-abl1 at 3 month: >10%	6.14907	70.9667
GSM3737784	bcr-abl1 at 3 month: >10%	5.85706	57.9631
GSM3737785	bcr-abl1 at 3 month: >10%	6.04799	66.1646
GSM3737786	bcr-abl1 at 3 month: >10%	6.00136	64.0605
GSM3737787	bcr-abl1 at 3 month: >10%	5.95305	61.9507
GSM3737788	bcr-abl1 at 3 month: >10%	5.78191	55.0212
