# Supplementary material for: RanBP3 Regulates Proliferation, Apoptosis and Chemosensitivity of Chronic Myeloid Leukemia Cells via Mediating SMAD2/3 and ERK1/2 Nuclear Transport
Source: Front Oncol. 2021 Aug 24;11:698410. doi: 10.3389/fonc.2021.698410 (PMC8421687; doi:10.3389/fonc.2021.698410)
Supplement: Supplementary file 3 [file DataSheet_3.zip › Figure 4 original data/4B.xlsx]

## Sheet: Sheet1
软件版本	2.01.14
实验文件路径:
方案文件路径:
板编号	板5
日期	2020-10-13
时间	14:04:20
检测仪类型:	Eon
检测仪序列号:	12121716
检测类型	检测仪
程序详细信息
板类型	96 WELL PLATE
振板	线性: 0:05 (MM:SS)
	频率: 567 cpm (3 mm)
检测	吸收光 终点
	全板
	波长: 450
	检测速度: 正常, 延迟: 100 msec, 测量值/数据点: 8
结果
实际温度:	26
		1	2	3	4	5	6	7				11	12
	A													450
	B													450
	C	BLANK	0.256	0.25										450
	D	0	2.132	2.305	2.138	2.408	2.311	2.407						450
	E	0.5	1.632	1.731	1.804	0.805	0.89	0.787						450
	F	1	1.411	1.446	1.673	0.64	0.633	0.648						450
	G	2	1.336	1.304	1.417	0.69	0.676	0.697						450
	H													450
	Inhibition Rate	0	0.969256	1.0585	0.972351	1.01539	0.969689	1.01492
		0.5	0.711338	0.762406	0.800062	0.260092	0.300142	0.25161
		1	0.597338	0.615393	0.732487	0.182347	0.179048	0.186116
		2	0.558651	0.542144	0.600433	0.205906	0.199309	0.209204
