# Supplementary material for: RanBP3 Regulates Proliferation, Apoptosis and Chemosensitivity of Chronic Myeloid Leukemia Cells via Mediating SMAD2/3 and ERK1/2 Nuclear Transport
Source: Front Oncol. 2021 Aug 24;11:698410. doi: 10.3389/fonc.2021.698410 (PMC8421687; doi:10.3389/fonc.2021.698410)
Supplement: Supplementary file 3 [file DataSheet_3.zip › Figure 4 original data/4C.xlsx]

## Sheet: Sheet1
软件版本	2.01.14
实验文件路径:
方案文件路径:
板编号	板3
日期	2020-11-08
时间	14:28:55
检测仪类型:	Eon
检测仪序列号:	12121716
检测类型	检测仪
程序详细信息
板类型	96 WELL PLATE
振板	线性: 0:05 (MM:SS)
	频率: 567 cpm (3 mm)
检测	吸收光 终点
	全板
	波长: 450
	检测速度: 正常, 延迟: 100 msec, 测量值/数据点: 8
结果
实际温度:	24
		1	2	3	4	5	6	7	8	9	10	11	12
	A					nc-KR			SH1-KR					450
	B				BLANK	0.137	0.143		0.141	0.14				450
	C				0	1.175	0.945	1.001	1.28	1.026	1.085			450
	D				2.5	0.792	0.786	0.91	0.798	0.839	0.657			450
	E				5	0.702	0.633	0.767	0.699	0.626	0.659			450
	F				10	0.675	0.683	0.635	0.522	0.423	0.506			450
	G				20	0.631	0.626	0.694	0.386	0.396	0.364			450
	H													450
						1.04033			1.13033
						0.724291	0.717621	0.855475	0.664477	0.705912	0.521981
						0.624236	0.547526	0.696498	0.564426	0.490652	0.524002
						0.594219	0.603113	0.54975	0.385548	0.285498	0.369378
						0.545303	0.539744	0.615342	0.248105	0.258211	0.225872
				Inhibition Rate	0	1.15008	0.894386	0.956643	1.1512	0.894595	0.954201
					2.5	0.724291	0.717621	0.855475	0.666156	0.705972	0.522205
					5	0.624236	0.547526	0.696498	0.565084	0.491577	0.528331
					10	0.594219	0.603113	0.54975	0.387443	0.283308	0.369066
					20	0.545303	0.539744	0.615342	0.249617	0.258806	0.225115
