# Supplementary material for: RanBP3 Regulates Proliferation, Apoptosis and Chemosensitivity of Chronic Myeloid Leukemia Cells via Mediating SMAD2/3 and ERK1/2 Nuclear Transport
Source: Front Oncol. 2021 Aug 24;11:698410. doi: 10.3389/fonc.2021.698410 (PMC8421687; doi:10.3389/fonc.2021.698410)
Supplement: Supplementary file 3 [file DataSheet_3.zip › Figure 5 original data/5A.xlsx]

## Sheet: Sheet1
	sh-NT	shRanBP3#1	sh-NT+IM	shRanBP3#1+IM
WBC(X10^9)	27.8	36	14.55	5
	40.25	21.65	22.5	4.45
	30.3	19.65	10.8	7.65
	38.3	26.8	20.65	8.65
	15.9	21.1	18.9	5.85
