# Supplementary material for: RanBP3 Regulates Proliferation, Apoptosis and Chemosensitivity of Chronic Myeloid Leukemia Cells via Mediating SMAD2/3 and ERK1/2 Nuclear Transport
Source: Front Oncol. 2021 Aug 24;11:698410. doi: 10.3389/fonc.2021.698410 (PMC8421687; doi:10.3389/fonc.2021.698410)
Supplement: Supplementary file 3 [file DataSheet_3.zip › Figure 5 original data/5D.xlsx]

## Sheet: Sheet1
	sh-NT	shRanBP3#1	sh-NT+IM	shRanBP3#1+IM
Weight of liver (g)	1.351	1.182	1.057	0.692
	1.243	1.147	1.148	0.851
	1.491	1.045	0.826	0.8
	1.098	1.049	1.063	0.514
	1.292	0.963	1.08	0.54
