# Supplementary material for: RanBP3 Regulates Proliferation, Apoptosis and Chemosensitivity of Chronic Myeloid Leukemia Cells via Mediating SMAD2/3 and ERK1/2 Nuclear Transport
Source: Front Oncol. 2021 Aug 24;11:698410. doi: 10.3389/fonc.2021.698410 (PMC8421687; doi:10.3389/fonc.2021.698410)
Supplement: Supplementary file 3 [file DataSheet_3.zip › Figure 5 original data/5E.xlsx]

## Sheet: Sheet1
	sh-NT	shRanBP3#1	sh-NT+IM	shRanBP3#1+IM
Weight of spleen (g)	0.046	0.018	0.053	0.019
	0.059	0.023	0.052	0.018
	0.126	0.033	0.038	0.027
	0.044	0.055	0.014	0.016
	0.085	0.075	0.046	0.024
