# Supplementary material for: RanBP3 Regulates Proliferation, Apoptosis and Chemosensitivity of Chronic Myeloid Leukemia Cells via Mediating SMAD2/3 and ERK1/2 Nuclear Transport
Source: Front Oncol. 2021 Aug 24;11:698410. doi: 10.3389/fonc.2021.698410 (PMC8421687; doi:10.3389/fonc.2021.698410)
Supplement: Supplementary file 3 [file DataSheet_3.zip › Figure 5 original data/5G.xlsx]

## Sheet: Sheet1
	days	sh-NT	sh-NT+IM	shRanBP3#1	shRanBP3#1+IM
Cum survival	24	1
	36	1
	40	1
	46	1
	69	1
	43		1
	52		1
	76		0
	76		0
	76		0
	30			1
	49			1
	55			1
	76			0
	76			0
	60				1
	67				1
	76				0
	76				0
	76				0
