# Supplementary material for: RanBP3 Regulates Proliferation, Apoptosis and Chemosensitivity of Chronic Myeloid Leukemia Cells via Mediating SMAD2/3 and ERK1/2 Nuclear Transport
Source: Front Oncol. 2021 Aug 24;11:698410. doi: 10.3389/fonc.2021.698410 (PMC8421687; doi:10.3389/fonc.2021.698410)
Supplement: Supplementary file 3 [file DataSheet_3.zip › Figure 6 original data/6C.xlsx]

## Sheet: Sheet1
	shNT			shRanBP3#1			shNT+SB431542			shRanBP3#1+SB431542
0h	0.223	0.232	0.222	0.181	0.184	0.177	0.236	0.24	0.254	0.215	0.232	0.257
24h	0.442	0.422	0.419	0.258	0.264	0.264	0.418	0.428	0.441	0.376	0.343	0.356
48h	0.898	0.891	0.829	0.513	0.519	0.596	0.993	0.93	0.936	0.701	0.777	0.793
72h	1.542	1.497	1.521	0.948	0.961	1.026	1.591	1.565	1.551	1.342	1.407	1.321
