# Supplementary material for: RanBP3 Regulates Proliferation, Apoptosis and Chemosensitivity of Chronic Myeloid Leukemia Cells via Mediating SMAD2/3 and ERK1/2 Nuclear Transport
Source: Front Oncol. 2021 Aug 24;11:698410. doi: 10.3389/fonc.2021.698410 (PMC8421687; doi:10.3389/fonc.2021.698410)
Supplement: Supplementary file 3 [file DataSheet_3.zip › Supplement data/S1A.xlsx]

## Sheet: Sheet1
		shNT			sh-RanBP3#1			sh-RanBP3#2			sh-RanBP3#3
Cell Count (/mL)	K562	640000	662500	627500	460000	430000	487500	577500	562500	522500	412500	467500	455000
	K562/G01	575000	537500	532500	372500	415000	392500	512500	457500	490000	377500	432500	447500
